# Supplementary material for: Selective Detection of Penicillin G Antibiotic in Milk by Molecularly Imprinted Polymer-Based Plasmonic SPR Sensor
Source: Biomimetics (Basel). 2021 Dec 14;6(4):72. doi: 10.3390/biomimetics6040072 (PMC8698653; doi:10.3390/biomimetics6040072)
Supplement: Supplementary file 1 [file biomimetics-06-00072-s001.zip]

Archive with 1 entries (1 files):
- biomimetics-1484235-supplementary.pdf
